# Supplementary material for: Prevalence and Association of Polypharmacy and Potentially Inappropriate Medications Among Older Adults with Type 2 Diabetes Mellitus: A Systematic Review and Meta-Analysis
Source: Pharmacy (Basel). 2026 Apr 28;14(3):65. doi: 10.3390/pharmacy14030065 (PMC13214745; doi:10.3390/pharmacy14030065)
Supplement: Supplementary file 1 [file pharmacy-14-00065-s001.zip]

Archive with 3 entries (3 files):
- S1_Polypharmacy and PIM SR and MA PRISMA_2020_checklist_MDPI .pdf
- S2_Polypharmacy and PIM- The search syntax used for this review.pdf
- S3_Polypharmacy and PIMs-JBI CRITICAL APPRAISAL CHECKLIST_ .xlsx
