# Supplementary material for: Prevalence and Association of Polypharmacy and Potentially Inappropriate Medications Among Older Adults with Type 2 Diabetes Mellitus: A Systematic Review and Meta-Analysis
Source: Pharmacy (Basel). 2026 Apr 28;14(3):65. doi: 10.3390/pharmacy14030065 (PMC13214745; doi:10.3390/pharmacy14030065)
Supplement: Supplementary file 1 [file pharmacy-14-00065-s001.zip › S3_Polypharmacy and PIMs-JBI CRITICAL APPRAISAL CHECKLIST_ .xlsx]

## Sheet: Quality Assessment Checklist 
JBI Item			1. Was the sample frame appropriate to address the target population?	2. Were study participants sampled in an appropriate way?	3. Was the sample size adequate?	4. Were the study subjects and the setting described in detail?	5. Was the data analysis conducted with sufficient coverage of the identified sample?	6. Were valid methods used for the identification of the condition?	7. Was the condition measured in a standard, reliable way for all participants?	8. Was there appropriate statistical analysis?	9. Was the response rate adequate, and if not, was the low response rate managed appropriately?	No Count	Yes Count	Overall Risk	Notes
Reviewer	Included studies	What to Consider in Polypharmacy and PIMs Research	Does the study frame (e.g., national surveys, primary care databases) represent the general elderly population or a defined target population (e.g., community-dwelling seniors)? Sampling frame should closely mirror the target population (e.g., registry of all eligible older adults with T2DM in the region).	Were participants selected using random or probability sampling methods, or is there selection bias (e.g., only hospital patients)? Prefer probability sampling; avoid convenience samples unless justified with low bias risk.	Was a sample size calculation reported? Is the sample large enough to estimate prevalence with precision? Sample size calculation reported or sufficiently large to yield precise prevalence.	Are age ranges, polypharmacy definition, PIMs criteria, and location (e.g., city, region) clearly described? Report age, sex, setting, country, period, inclusion/exclusion criteria.	Did the analysis include all eligible participants or was there attrition/missing data that could bias results? Minimal missing data; analysis includes most of the sample with reasons for exclusions addressed.	Was polypharmacy and PIMs measured using validated criteria (e.g., Beers, STOPP/START) ?	Uniform measurement across participants (same tools/thresholds/time window).	Were confidence intervals reported for prevalence? Was stratification (e.g., by sex or age group) appropriately done?	Was the response rate >70%? Did authors explain and account for dropouts or non-participation?
Q			Was the sample frame appropriate to address the target population?	Were study participants sampled in an appropriate way?	Was the sample size adequate?	Were the study subjects and the setting described in detail?	Was the data analysis conducted with sufficient coverage of the identified sample?	Were valid methods used for the identification of the condition?	Was the condition measured in a standard, reliable way for all participants?	Was there appropriate statistical analysis?	Was the response rate adequate, and if not, was the low response rate managed appropriately?				Notes
		Author/ year	Q1	Q2	Q3	Q4	Q5	Q6	Q7	Q8	Q9
Raniah	1	Salh, et al (2025) [32]	No	No	No	Yes	Yes	Yes	Yes	Yes	Unclear	3	5	High	The study has at least one critical "No" (in items 1, 2, 3, 6, or 7) OR ≤4 total "Yes" ratings → strong evidence of bias	Prospective, Cross-sectional study is Q 9 needed?
	2	Faquetti, et al (2024) [33]	Yes	Yes	Yes	Yes	Yes	Yes	Yes	No	Not applicable	1	7	Low	This study has the strength of utilizing national-level data, which enhances its representativeness and relevance. Although no advanced analyses were conducted, the baseline characteristics of polypharmacy were clearly identified, and the descriptive analysis is comprehensive and insightful (Only Q8 is No the study has Low risk of bias.
	3	AL-Musawe, et al (2021) [34]	Yes	Yes	Yes	Yes	Yes	Yes	Yes	Yes	Not applicable	0	8	Low
	4	AL-Musawe, et al (2020) [35]	Yes	Yes	Yes	Yes	Yes	Yes	Yes	Yes	Unclear	0	8	Low		Prospective, Cross-sectional study with patient interview. Is Q9 needed?
	5	Sharma, et al (2020) [36]	No	No	No	Yes	Yes	Yes	Yes	Yes	Unclear	3	5	High	The study has at least one critical "No" (in items 1, 2, 3, 6, or 7) OR ≤4 total "Yes" ratings → strong evidence of bias	Prospective, Cross-sectional study is Q 9 needed?
Dr.Arwa	1	Salh, et al (2025) [32]	No	No	No	Yes	Yes	Yes	Yes	Yes	Unclear	3	5	High	This sudy is based on one hospital setting in Sulimani Hospital.
	2	Faquetti, et al (2024) [33]	Yes	Yes	Yes	Yes	Yes	Yes	Yes	No	Not applicable	1	7	Low	This study has the strength of utilizing national-level data, which enhances its representativeness and relevance. Although no advanced analyses were conducted, the baseline characteristics of polypharmacy were clearly identified, and the descriptive analysis is comprehensive and insightful.
	3	AL-Musawe, et al (2021) [34]	Yes	Yes	Yes	Yes	Yes	Yes	Yes	Yes	Not applicable	0	8	Low
	4	AL-Musawe, et al (2020) [35]	Yes	Yes	Yes	Yes	Yes	Yes	Yes	Yes	Unclear	0	8	Low
	5	Sharma, et al (2020) [36]	No	No	No	Yes	Yes	Yes	Yes	Yes	Unclear	3	5	High
Comparison	1	Salh, et al (2025) [32]	TRUE	TRUE	TRUE	TRUE	TRUE	TRUE	TRUE	TRUE	TRUE	TRUE	TRUE	TRUE
	2	Faquetti, et al (2024) [33]	TRUE	TRUE	TRUE	TRUE	TRUE	TRUE	TRUE	TRUE	TRUE	TRUE	TRUE	TRUE
	3	AL-Musawe, et al (2021) [34]	TRUE	TRUE	TRUE	TRUE	TRUE	TRUE	TRUE	TRUE	TRUE	TRUE	TRUE	TRUE
	4	AL-Musawe, et al (2020) [35]	TRUE	TRUE	TRUE	TRUE	TRUE	TRUE	TRUE	TRUE	TRUE	TRUE	TRUE	TRUE
	5	Sharma, et al (2020) [36]	TRUE	TRUE	TRUE	TRUE	TRUE	TRUE	TRUE	TRUE	TRUE	TRUE	TRUE	TRUE
